# Supplementary material for: Mass Transfer Characteristics of Haemofiltration Modules—Experiments and Modeling
Source: Membranes (Basel). 2022 Jan 1;12(1):62. doi: 10.3390/membranes12010062 (PMC8780501; doi:10.3390/membranes12010062)
Supplement: Supplementary file 1 [file membranes-12-00062-s001.zip]

Archive with 1 entries (1 files):
- membranes-1505763-supplementary.pdf
